# Supplementary material for: CODARFE: Unlocking the prediction of continuous environmental variables based on microbiome
Source: Gigascience. 2025 Jun 23;14:giaf055. doi: 10.1093/gigascience/giaf055 (PMC12365963; doi:10.1093/gigascience/giaf055)
Supplement: giaf055_Supplemental_File [file giaf055_supplemental_file.zip]

Archive with 3 entries (3 files):
- SUPPLEMENTARY MATERIAL 1 .docx
- SUPPLEMENTARY MATERIAL 2.docx
- SUPPLEMENTARY MATERIAL 3.docx
